# Supplementary material for: Simultaneous Trace Analysis of Lead and Cadmium in Drinking Water, Milk, and Honey Samples Through Modified Screen-Printed Electrode
Source: Biosensors (Basel). 2025 Apr 23;15(5):267. doi: 10.3390/bios15050267 (PMC12109976; doi:10.3390/bios15050267)
Supplement: Supplementary file 1 [file biosensors-15-00267-s001.zip]

Archive with 1 entries (1 files):
- biosensors-3520357-supplementary.pdf
